# Supplementary material for: Subjective, intersubjective, and objective social statuses: How do people imagine social inequality?
Source: SSM Popul Health. 2025 Nov 8;32:101878. doi: 10.1016/j.ssmph.2025.101878 (PMC12664347; doi:10.1016/j.ssmph.2025.101878)
Supplement: Multimedia component 2 [file mmc2.xlsx]

## Sheet: Table S1
	Table S1. Results of Ordered Logistic Regression Model Predicting Subjective Social Status (full sample)
		Model 1
	Women	0.132
		(0.085)
	Nonbinary	1.103+
		(0.670)
	Married	0.991***
		(0.094)
	Divorce/Bereaved	0.154
		(0.162)
	College Graduate	1.031***
		(0.081)
	Regular Employment	0.543***
		(0.102)
	Self-employed	0.268
		(0.165)
	No Job	0.272*
		(0.138)
	No Information for Employment	0.434*
		(0.218)
	1|2	-1.367***
		(0.143)
	2|3	0.323*
		(0.129)
	3|4	2.475***
		(0.140)
	4|5	5.834***
		(0.204)
	Num.Obs.	2387
	AIC	5725.4
	BIC	5800.5
	RMSE	3.00
	+ p < 0.1, * p < 0.05, ** p < 0.01, *** p < 0.001

## Sheet: Table S2
	Table S2. Multi-Level Ordered Logistic Regression Models Predicting Intersubjective Social Status (weighted)
		Model 1	Model 2	Model 3	Model 4
	Profile
	Women	0.323***	0.460***	0.464***	0.462***
		(0.069)	(0.086)	(0.085)	(0.085)
	Married	0.668***	0.931***	0.932***	0.928***
		(0.069)	(0.086)	(0.086)	(0.086)
	College Graduates	0.844***	1.283***	1.291***	1.254***
		(0.070)	(0.089)	(0.089)	(0.117)
	Regular Employment	1.485***	2.391***	2.391***	2.296***
		(0.073)	(0.099)	(0.099)	(0.128)
	Respondents
	Women			0.361+	0.361+
				(0.186)	(0.186)
	College Graduates			-0.663***	-0.709***
				(0.178)	(0.201)
	Regular Employment			-0.562**	-0.673***
				(0.179)	(0.202)
	College(P) × College(R)				0.083
					(0.170)
	Regular(P) × Regular(R)				0.197
					(0.168)
	SD (Intercept)		2.119	2.045	2.045
	1|2	-2.191***	-3.311***	-3.749***	-3.834***
		(0.125)	(0.181)	(0.237)	(0.247)
	2|3	0.431***	0.660***	0.214	0.138
		(0.081)	(0.131)	(0.197)	(0.207)
	3|4	2.869***	4.591***	4.146***	4.071***
		(0.098)	(0.166)	(0.218)	(0.226)
	4|5	6.085***	9.355***	8.907***	8.825***
		(0.164)	(0.274)	(0.305)	(0.312)
	Num. Obs.	3205	3205	3205	3205
	Num. Groups.	804	804	804	804
	AIC	7109.6	6114.0	6081.4	6083.7
	BIC	7158.1	6168.6	6154.2	6168.7
	RMSE	2.93	2.58	2.58	2.58
	+ p < 0.1, * p < 0.05, ** p < 0.01, *** p < 0.001
